# Supplementary material for: Clinicopathological and Genetic Characteristics of Patients of Different Ages with Diffuse Sclerosing Variant Papillary Thyroid Carcinoma
Source: Cancers (Basel). 2023 Jun 7;15(12):3101. doi: 10.3390/cancers15123101 (PMC10296723; doi:10.3390/cancers15123101)
Supplement: Supplementary file 1 [file cancers-15-03101-s001.zip]

Archive with 1 entries (1 files):
- cancers-2417100-supplementary.pdf
